# Supplementary material for: Identification of Microbial Profiles in Heavy-Metal-Contaminated Soil from Full-Length 16S rRNA Reads Sequenced by a PacBio System
Source: Microorganisms. 2019 Sep 16;7(9):357. doi: 10.3390/microorganisms7090357 (PMC6780547; doi:10.3390/microorganisms7090357)
Supplement: Supplementary file 1 [file microorganisms-07-00357-s001.zip]

Archive with 3 entries (3 files):
- Additional supplementary file.gz
- supplementary data-revised.docx
- Supplementary Table S1-2-3-revised.xlsx
