# Supplementary material for: Identification of Microbial Profiles in Heavy-Metal-Contaminated Soil from Full-Length 16S rRNA Reads Sequenced by a PacBio System
Source: Microorganisms. 2019 Sep 16;7(9):357. doi: 10.3390/microorganisms7090357 (PMC6780547; doi:10.3390/microorganisms7090357)
Supplement: Supplementary file 1 [file microorganisms-07-00357-s001.zip › Supplementary Table S1-2-3-revised.xlsx]

## Sheet: Table S1
Table S1. Environmental properties (a) of the all individual samples, the value of Spearman's rank correlation analysis (b) of all samples and the p-values from student t-test (two-tailed) between sampling sites.
(a)
	Sample	Total nitrogen (mg/g)	Orgaic matter (mg/g)	Total carbon (mg/g)	Carbon/Nitrogen raito	Temperature	pH	EC(dS m-1)	Heavy metal					Soil composition (%)			Soil texture*
									Cu	Pb	As	Zn	Cd	Sand	Silt	Clay
	BB1	0.0502999	0.555034	0.321945	6.40051	20.8	3.2	20.2	781.852	4797.04	38972.8	23312.8	163.319	64.4	31.8	3.9	SL
	BB2	0.0286253	0.0655812	0.0380402	1.3289	19.5	2.8	7.75	814.385	5257.18	21591.6	18997.6	135.065	85.8	10.7	3.5	LS
	BB3	0.0393743	0.231809	0.13446	3.41492	19.5	3	5.68	685.741	4659.85	20643.4	18754.3	115.152	83.4	5.3	11.2	LS
	BB4	0.044701	0.306178	0.177597	3.97301	19.6	3.5	7.06	50.1567	544.444	2081.45	359.96	0	85.6	2.9	11.6	LS
	BB5	0.0400279	0.32329	0.187523	4.68482	19.4	3.3	6.1	889.791	5046.05	21442.9	21604.5	153.236	84.6	11.2	4.2	LS
	BF1	0.0311625	2.4439	1.41758	45.4899	21.7	5.3	15.1	885.318	4299.7	20519.5	13184.7	104.207	80.4	17	2.6	LS
	BF2	0.0273547	3.48674	2.02247	73.935	20.4	6	12.45	29.5437	138.24	246.819	432.372	0	79.5	15.7	4.8	LS
	BF3	0.0276597	3.77499	2.18967	79.1645	21	5.8	12.65	87.1194	2340.37	6600.81	561.711	0	55.4	40.8	3.9	SL
	BF4	0.0565807	3.41136	1.97875	34.9722	20.9	6.3	12.5	81.3551	1140.2	4367.85	717.327	0	52.8	44.3	2.9	SL
	BF5	0.0396236	3.80248	2.20561	55.6641	20.8	6.4	11.7	566.973	3175.85	16768.9	15427.3	107.601	39.9	55.6	4.5	SiL
	DB1	0.051368	0.501226	0.290734	5.65984	23.1	3.8	1.67	396.325	321.276	650.153	110.221	5.57327	39.8	41.2	19	L
	DB2	0.050382	0.503594	0.292108	5.79787	24	3.8	1.38	528.702	504.624	1913.53	113.114	6.30099	41.6	40.7	17.7	L
	DB3	0.0572923	0.540196	0.313339	5.46913	21.1	4	1.31	323.373	99.3032	386.429	94.7124	5.89705	49.7	36.8	13.5	L
	DB4	0.0587619	0.762393	0.442223	7.52568	20.9	4.3	0.97	258.838	147.018	196.496	102.424	3.93801	34.9	42.6	22.5	L
	DB5	0.0471111	0.359933	0.208778	4.4316	23.3	3.9	1.66	298.977	80.866	120.893	87.8131	3.67093	42.4	41.3	16.4	L
	DF1	0.0552522	0.689247	0.399796	7.23583	29.3	3.2	2.47	920.252	1142.48	2738.62	124.32	8.10785	70.2	13.4	16.4	SL
	DF2	0.051543	0.454677	0.263734	5.11677	29	4	1.2	528.177	308.22	625.168	156.336	5.47583	43.4	39.9	16.7	L
	DF3	0.0786924	1.09046	0.63252	8.03788	24.4	4	1.1	242.58	126.405	246.445	88.7038	3.74287	36.6	49.3	14.1	L
	DF4	0.0595499	0.756456	0.43878	7.36827	26.4	4.1	1	387.913	193.074	345.655	107.417	4.29879	46.9	37	16.1	L
	DF5	0.0538388	0.634687	0.368148	6.83797	30.5	3.8	1.98	711.03	418.886	732.768	132.133	5.59616	41.4	38.7	19.9	L
	HF1	0.0587996	0.84883	0.492361	8.37353	26.4	6.1	0.17	29.5676	74.2463	0	296.731	3.7607	67.6	26.3	6.1	SL
	HF2	0.0485289	0.461948	0.267951	5.52149	25.4	5.8	0.18	20.0754	48.1573	0	165.973	0	60.1	33.1	6.7	SL
	HF3	0.0560862	0.643382	0.373191	6.65388	24.7	5.9	0.19	21.1802	53.0294	0	197.226	0	65	28.3	6.7	SL
	HF4	0.0963613	1.43613	0.83302	8.64475	26.1	6.7	0.48	21.4505	52.9764	0	243.7	3.29171	63	30.5	6.4	SL
	HF5	0.0628566	0.783745	0.454609	7.23247	25.6	6.9	0.22	20.7466	54.1641	0	241.224	0	66.4	24.3	9.3	SL
	HB1	0.05228	0.617146	0.357973	6.84723	22.9	5.7	0.21	22.7865	58.8842	0	236.267	3.58414	61.8	31.8	6.4	SL
	HB2	0.0396862	0.275897	0.160033	4.03246	22.3	5.8	0.19	19.263	45.1329	0	160.865	0	59.2	34.4	6.4	SL
	HB3	0.0403859	0.317559	0.184199	4.56097	22.4	5.9	0.15	18.0655	36.4271	0	133.086	3.3955	63.5	30.1	6.4	SL
	HB4	0.0489493	0.494469	0.286815	5.85943	21.6	6.9	0.34	18.5696	56.6445	0	216.762	3.20522	62.8	30.8	6.4	SL
	HB5	0.0484029	0.579654	0.336226	6.94641	22.1	6.5	0.22	17.3013	47.3764	18.0555	177.541	3.36799	60.6	31.7	7.7	SL
	*SL, LS, SiL, and L denote Sandy loam, Loamy sand, Silit loam, and Loam, respectively.
(b)
	Matrix*	Total nitrogen (mg/g)	Orgaic matter (mg/g)	Total carbon (mg/g)	Carbon/Nitrogen raito	Temperature	pH	EC(dS m-1)	Heavy metal					Soil composition (%)
									Cu	Pb	As	Zn	Cd	Sand	Silt	Clay
	TN(%)		0.087507	0.087507	0.16368	0.00020619	0.31095	0.019384	0.48341	0.074064	0.025954	0.0072356	0.57371	0.037145	0.1019	0.013257
	OM	0.31733		0	3.4464e-22	0.335	0.003659	0.27412	0.90988	0.84912	0.90866	0.67312	0.33178	0.21098	0.079645	0.23854
	TC	0.31733	1		3.4464e-22	0.335	0.003659	0.27412	0.90988	0.84912	0.90866	0.67312	0.33178	0.21098	0.079645	0.23854
	C/N	0.26095	0.98309	0.98309		0.36963	0.0024469	0.32795	0.7874	0.90064	0.8508	0.57837	0.32223	0.27742	0.1187	0.1724
	Temp	0.62747	0.18228	0.18228	0.16982		0.34052	0.0023795	0.42881	0.0091329	0.0034179	0.00062137	0.36857	0.069012	0.25357	0.004709
	pH	0.19141	0.5141	0.5141	0.53259	0.18025		0.014801	1.4119e-06	0.00013207	0.00010792	0.8151	9.3625e-05	0.57693	0.41071	0.10982
	EC	-0.4245	0.20628	0.20628	0.18491	-0.53384	-0.44066		1.7675e-05	2.6281e-10	1.4086e-11	0.0074897	0.022423	0.45711	0.97486	0.097782
	Cu	-0.13304	-0.02158	-0.02158	-0.05139	-0.15001	-0.75521	0.69849		1.9248e-10	4.9857e-09	0.36604	2.7281e-09	0.85461	0.92006	0.73948
	Pb	-0.33092	0.036263	0.036263	0.023804	-0.46784	-0.64178	0.87472	0.87764		1.6893e-17	0.0063488	5.5581e-05	0.31867	0.63331	0.2646
	As	-0.40613	-0.021873	-0.021873	-0.035854	-0.5173	-0.64804	0.89949	0.84314	0.96311		0.0098264	6.2129e-05	0.392	0.73847	0.24429
	Zn	-0.48022	0.080311	0.080311	0.10567	-0.58869	0.044568	0.47842	0.17108	0.48699	0.46385		0.47553	5.9225e-05	0.0055845	5.7517e-08
	Cd	-0.10697	-0.18348	-0.18348	-0.18707	-0.17019	-0.65236	0.41545	0.85025	0.66767	0.66447	0.13542		0.9081	0.78268	0.76721
	Sand	-0.38217	-0.23515	-0.23515	-0.20489	-0.33652	-0.10607	0.14108	0.034928	0.18843	0.16213	0.66585	0.022009		3.2287e-16	0.0025319
	Silt	0.30444	0.32506	0.32506	0.29102	0.21514	0.15589	-0.0060087	-0.019134	-0.090778	-0.063598	-0.49349	-0.052557	-0.95428		0.11068
	Clay	0.44705	-0.22193	-0.22193	-0.25583	0.50195	-0.29792	-0.30798	0.063344	-0.21033	-0.2193	-0.81031	0.056401	-0.53106	0.29723
	* Right (lower) and left (upper) triangular matrix denote correlation value and p-value, respecitvely.
(C)
	Site	Compare sites	Total nitrogen (mg/g)	Orgaic matter (mg/g)	Total carbon (mg/g)	Carbon/Nitrogen raito	Temperature	pH	EC(dS m-1)	Heavy metal					Soil composition (%)
										Cu	Pb	As	Zn	Cd	Sand	Silt	Clay
	BB	BF	0.549072	9.48836e-05	9.48836e-05	0.00282503	0.00787822	8.81499e-06	0.270917	0.20552	0.148981	0.152021	0.0859264	0.109021	0.075825	0.0499024	0.166622
		DB	0.0227883	0.0504275	0.0504275	0.105	0.00871156	0.000950418	0.0435461	0.138558	0.0121066	0.0253109	0.0164264	0.021381	0.000122209	0.00459266	0.00194426
		DF	0.0150989	0.0123701	0.0123701	0.019672	0.00131338	0.0128694	0.0457057	0.667324	0.0136067	0.0263436	0.0164929	0.0216044	0.00229644	0.0184492	0.00341808
		HB	0.0494443	0.254324	0.254324	0.224017	0.00473038	0.0282562	0.00879646	0.0659906	0.0538835	0.0550197	0.0758056	0.0847547	1.70939e-06	0.00104358	0.913156
		HF	0.041923	0.0268094	0.0268094	0.0127471	4.57738e-07	1.27665e-05	0.0290477	0.0150034	0.0106228	0.0230011	0.0168528	0.0191678	0.0137616	0.0315364	0.937531
	BF	DB	0.0364394	0.000178385	0.000178385	0.00331043	0.0699057	0.000124396	2.00358e-05	0.867001	0.052994	0.0776265	0.152785	0.224101	0.064433	0.501485	0.000376645
		DF	0.0135345	0.000117922	0.000117922	0.00359602	0.00274249	3.78687e-05	2.73682e-06	0.307097	0.0707826	0.0840871	0.15385	0.227917	0.199883	0.923579	2.48363e-05
		HB	0.891461	0.0666269	0.0666269	0.098864	0.685955	0.19506	0.0424681	0.0408264	0.0577249	0.102126	0.347906	0.369623	0.00852337	0.00932854	0.459124
		HF	0.0260162	6.00589e-05	6.00589e-05	0.00367213	2.85648e-06	0.309961	2.26168e-05	0.144161	0.0420086	0.0647809	0.159654	0.189681	0.742853	0.481339	0.00217842
	DB	DF	0.256765	0.164445	0.164445	0.141045	0.0045987	0.481025	0.648529	0.182996	0.343788	0.629286	0.160689	0.70129	0.38331	0.464013	0.523133
		HB	0.0676367	0.441841	0.441841	0.873097	0.751944	0.000241479	0.000529325	0.00196216	0.0871576	0.118606	0.00952776	0.0269679	0.000610297	0.000141707	0.00139462
		HF	0.241549	0.146376	0.146376	0.0827744	0.00427135	0.000130074	0.00027284	0.00202627	0.0968459	0.117123	0.00388658	0.00952318	0.000132725	0.000358809	0.00092507
	DF	HB	0.0461135	0.0691309	0.0691309	0.137652	0.00607911	6.42305e-05	0.00959512	0.0106415	0.100881	0.111491	0.024967	0.0275415	0.0766957	0.550484	0.000233373
		HF	0.63824	0.59106	0.59106	0.64056	0.108216	3.14103e-05	0.00953327	0.010872	0.105733	0.110498	0.00527502	0.00816686	0.0447017	0.302414	6.84608e-05
	HF	HB	0.0880126	0.0836462	0.0836462	0.081705	2.68293e-05	0.716907	0.709749	0.13773	0.247815	0.373901	0.169211	0.273825	0.109797	0.107404	0.571213

## Sheet: Table S2
Table S2. All barcode and adapter sequences used in this study.
Sample Name	Barcode Name	barcode ID	Left Barcode	Right Barcode	Adapter Sequence	Oligo Modification	Barcoded Adapter Sequence
BF1	lbc26--lbc26	_0026_long	CACACGCGCGTGCTCG	CGAGCACGCGCGTGTG	ATCTCTCTCTTTTCCTCCTCCTCCGTTGTTGTTGTTGAGAGAGAT	/5Phos/	/5Phos/CGAGCACGCGCGTGTGATCTCTCTCTTTTCCTCCTCCTCCGTTGTTGTTGTTGAGAGAGATCACACGCGCGTGCTCG
BF2	lbc27--lbc27	_0027_long	ATCTGTGCGAGACTAC	GTAGTCTCGCACAGAT	ATCTCTCTCTTTTCCTCCTCCTCCGTTGTTGTTGTTGAGAGAGAT	/5Phos/	/5Phos/GTAGTCTCGCACAGATATCTCTCTCTTTTCCTCCTCCTCCGTTGTTGTTGTTGAGAGAGATATCTGTGCGAGACTAC
BF3	lbc28--lbc28	_0028_long	ACGCGCACAGAGTCTC	GAGACTCTGTGCGCGT	ATCTCTCTCTTTTCCTCCTCCTCCGTTGTTGTTGTTGAGAGAGAT	/5Phos/	/5Phos/GAGACTCTGTGCGCGTATCTCTCTCTTTTCCTCCTCCTCCGTTGTTGTTGTTGAGAGAGATACGCGCACAGAGTCTC
BF4	lbc29--lbc29	_0029_long	TCTCTCACAGTCGAGC	GCTCGACTGTGAGAGA	ATCTCTCTCTTTTCCTCCTCCTCCGTTGTTGTTGTTGAGAGAGAT	/5Phos/	/5Phos/GCTCGACTGTGAGAGAATCTCTCTCTTTTCCTCCTCCTCCGTTGTTGTTGTTGAGAGAGATTCTCTCACAGTCGAGC
BF5	lbc30--lbc30	_0030_long	GTCATCACACATCTCT	AGAGATGTGTGATGAC	ATCTCTCTCTTTTCCTCCTCCTCCGTTGTTGTTGTTGAGAGAGAT	/5Phos/	/5Phos/AGAGATGTGTGATGACATCTCTCTCTTTTCCTCCTCCTCCGTTGTTGTTGTTGAGAGAGATGTCATCACACATCTCT
BB1	lbc31--lbc31	_0031_long	CTGATATGTAGTCGTA	TACGACTACATATCAG	ATCTCTCTCTTTTCCTCCTCCTCCGTTGTTGTTGTTGAGAGAGAT	/5Phos/	/5Phos/TACGACTACATATCAGATCTCTCTCTTTTCCTCCTCCTCCGTTGTTGTTGTTGAGAGAGATCTGATATGTAGTCGTA
BB2	lbc32--lbc32	_0032_long	AGACTCTACAGAGATA	TATCTCTGTAGAGTCT	ATCTCTCTCTTTTCCTCCTCCTCCGTTGTTGTTGTTGAGAGAGAT	/5Phos/	/5Phos/TATCTCTGTAGAGTCTATCTCTCTCTTTTCCTCCTCCTCCGTTGTTGTTGTTGAGAGAGATAGACTCTACAGAGATA
BB3	lbc33--lbc33	_0033_long	GCGCATGTCTCTCTCT	AGAGAGAGACATGCGC	ATCTCTCTCTTTTCCTCCTCCTCCGTTGTTGTTGTTGAGAGAGAT	/5Phos/	/5Phos/AGAGAGAGACATGCGCATCTCTCTCTTTTCCTCCTCCTCCGTTGTTGTTGTTGAGAGAGATGCGCATGTCTCTCTCT
BB4	lbc34--lbc34	_0034_long	TCTACAGAGCGAGAGT	ACTCTCGCTCTGTAGA	ATCTCTCTCTTTTCCTCCTCCTCCGTTGTTGTTGTTGAGAGAGAT	/5Phos/	/5Phos/ACTCTCGCTCTGTAGAATCTCTCTCTTTTCCTCCTCCTCCGTTGTTGTTGTTGAGAGAGATTCTACAGAGCGAGAGT
BB5	lbc25--lbc25	_0025_long	CGCGCGTGTGTGCGTG	CACGCACACACGCGCG	ATCTCTCTCTTTTCCTCCTCCTCCGTTGTTGTTGTTGAGAGAGAT	/5Phos/	/5Phos/CACGCACACACGCGCGATCTCTCTCTTTTCCTCCTCCTCCGTTGTTGTTGTTGAGAGAGATCGCGCGTGTGTGCGTG
DF1	lbc26--lbc26	_0026_long	CACACGCGCGTGCTCG	CGAGCACGCGCGTGTG	ATCTCTCTCTTTTCCTCCTCCTCCGTTGTTGTTGTTGAGAGAGAT	/5Phos/	/5Phos/CGAGCACGCGCGTGTGATCTCTCTCTTTTCCTCCTCCTCCGTTGTTGTTGTTGAGAGAGATCACACGCGCGTGCTCG
DF2	lbc27--lbc27	_0027_long	ATCTGTGCGAGACTAC	GTAGTCTCGCACAGAT	ATCTCTCTCTTTTCCTCCTCCTCCGTTGTTGTTGTTGAGAGAGAT	/5Phos/	/5Phos/GTAGTCTCGCACAGATATCTCTCTCTTTTCCTCCTCCTCCGTTGTTGTTGTTGAGAGAGATATCTGTGCGAGACTAC
DF3	lbc29--lbc29	_0028_long	ACGCGCACAGAGTCTC	GAGACTCTGTGCGCGT	ATCTCTCTCTTTTCCTCCTCCTCCGTTGTTGTTGTTGAGAGAGAT	/5Phos/	/5Phos/GAGACTCTGTGCGCGTATCTCTCTCTTTTCCTCCTCCTCCGTTGTTGTTGTTGAGAGAGATACGCGCACAGAGTCTC
DF4	lbc28--lbc28	_0029_long	TCTCTCACAGTCGAGC	GCTCGACTGTGAGAGA	ATCTCTCTCTTTTCCTCCTCCTCCGTTGTTGTTGTTGAGAGAGAT	/5Phos/	/5Phos/GCTCGACTGTGAGAGAATCTCTCTCTTTTCCTCCTCCTCCGTTGTTGTTGTTGAGAGAGATTCTCTCACAGTCGAGC
DF5	lbc30--lbc30	_0030_long	GTCATCACACATCTCT	AGAGATGTGTGATGAC	ATCTCTCTCTTTTCCTCCTCCTCCGTTGTTGTTGTTGAGAGAGAT	/5Phos/	/5Phos/AGAGATGTGTGATGACATCTCTCTCTTTTCCTCCTCCTCCGTTGTTGTTGTTGAGAGAGATGTCATCACACATCTCT
DB1	lbc31--lbc31	_0031_long	CTGATATGTAGTCGTA	TACGACTACATATCAG	ATCTCTCTCTTTTCCTCCTCCTCCGTTGTTGTTGTTGAGAGAGAT	/5Phos/	/5Phos/TACGACTACATATCAGATCTCTCTCTTTTCCTCCTCCTCCGTTGTTGTTGTTGAGAGAGATCTGATATGTAGTCGTA
DB2	lbc32--lbc32	_0032_long	AGACTCTACAGAGATA	TATCTCTGTAGAGTCT	ATCTCTCTCTTTTCCTCCTCCTCCGTTGTTGTTGTTGAGAGAGAT	/5Phos/	/5Phos/TATCTCTGTAGAGTCTATCTCTCTCTTTTCCTCCTCCTCCGTTGTTGTTGTTGAGAGAGATAGACTCTACAGAGATA
DB3	lbc33--lbc33	_0033_long	GCGCATGTCTCTCTCT	AGAGAGAGACATGCGC	ATCTCTCTCTTTTCCTCCTCCTCCGTTGTTGTTGTTGAGAGAGAT	/5Phos/	/5Phos/AGAGAGAGACATGCGCATCTCTCTCTTTTCCTCCTCCTCCGTTGTTGTTGTTGAGAGAGATGCGCATGTCTCTCTCT
DB4	lbc34--lbc34	_0034_long	TCTACAGAGCGAGAGT	ACTCTCGCTCTGTAGA	ATCTCTCTCTTTTCCTCCTCCTCCGTTGTTGTTGTTGAGAGAGAT	/5Phos/	/5Phos/ACTCTCGCTCTGTAGAATCTCTCTCTTTTCCTCCTCCTCCGTTGTTGTTGTTGAGAGAGATTCTACAGAGCGAGAGT
DB5	lbc25--lbc25	_0025_long	CGCGCGTGTGTGCGTG	CACGCACACACGCGCG	ATCTCTCTCTTTTCCTCCTCCTCCGTTGTTGTTGTTGAGAGAGAT	/5Phos/	/5Phos/CACGCACACACGCGCGATCTCTCTCTTTTCCTCCTCCTCCGTTGTTGTTGTTGAGAGAGATCGCGCGTGTGTGCGTG
HF1	lbc31--lbc31	_0031_long	CTGATATGTAGTCGTA	TACGACTACATATCAG	ATCTCTCTCTTTTCCTCCTCCTCCGTTGTTGTTGTTGAGAGAGAT	/5Phos/	/5Phos/TACGACTACATATCAGATCTCTCTCTTTTCCTCCTCCTCCGTTGTTGTTGTTGAGAGAGATCTGATATGTAGTCGTA
HF2	lbc32--lbc32	_0032_long	AGACTCTACAGAGATA	TATCTCTGTAGAGTCT	ATCTCTCTCTTTTCCTCCTCCTCCGTTGTTGTTGTTGAGAGAGAT	/5Phos/	/5Phos/TATCTCTGTAGAGTCTATCTCTCTCTTTTCCTCCTCCTCCGTTGTTGTTGTTGAGAGAGATAGACTCTACAGAGATA
HF3	lbc33--lbc33	_0033_long	GCGCATGTCTCTCTCT	AGAGAGAGACATGCGC	ATCTCTCTCTTTTCCTCCTCCTCCGTTGTTGTTGTTGAGAGAGAT	/5Phos/	/5Phos/AGAGAGAGACATGCGCATCTCTCTCTTTTCCTCCTCCTCCGTTGTTGTTGTTGAGAGAGATGCGCATGTCTCTCTCT
HF4	lbc34--lbc34	_0034_long	TCTACAGAGCGAGAGT	ACTCTCGCTCTGTAGA	ATCTCTCTCTTTTCCTCCTCCTCCGTTGTTGTTGTTGAGAGAGAT	/5Phos/	/5Phos/ACTCTCGCTCTGTAGAATCTCTCTCTTTTCCTCCTCCTCCGTTGTTGTTGTTGAGAGAGATTCTACAGAGCGAGAGT
HF5	lbc25--lbc25	_0025_long	CGCGCGTGTGTGCGTG	CACGCACACACGCGCG	ATCTCTCTCTTTTCCTCCTCCTCCGTTGTTGTTGTTGAGAGAGAT	/5Phos/	/5Phos/CACGCACACACGCGCGATCTCTCTCTTTTCCTCCTCCTCCGTTGTTGTTGTTGAGAGAGATCGCGCGTGTGTGCGTG
HB1	lbc26--lbc26	_0026_long	CACACGCGCGTGCTCG	CGAGCACGCGCGTGTG	ATCTCTCTCTTTTCCTCCTCCTCCGTTGTTGTTGTTGAGAGAGAT	/5Phos/	/5Phos/CGAGCACGCGCGTGTGATCTCTCTCTTTTCCTCCTCCTCCGTTGTTGTTGTTGAGAGAGATCACACGCGCGTGCTCG
HB2	lbc27--lbc27	_0027_long	ATCTGTGCGAGACTAC	GTAGTCTCGCACAGAT	ATCTCTCTCTTTTCCTCCTCCTCCGTTGTTGTTGTTGAGAGAGAT	/5Phos/	/5Phos/GTAGTCTCGCACAGATATCTCTCTCTTTTCCTCCTCCTCCGTTGTTGTTGTTGAGAGAGATATCTGTGCGAGACTAC
HB3	lbc28--lbc28	_0028_long	ACGCGCACAGAGTCTC	GAGACTCTGTGCGCGT	ATCTCTCTCTTTTCCTCCTCCTCCGTTGTTGTTGTTGAGAGAGAT	/5Phos/	/5Phos/GAGACTCTGTGCGCGTATCTCTCTCTTTTCCTCCTCCTCCGTTGTTGTTGTTGAGAGAGATACGCGCACAGAGTCTC
HB4	lbc29--lbc29	_0029_long	TCTCTCACAGTCGAGC	GCTCGACTGTGAGAGA	ATCTCTCTCTTTTCCTCCTCCTCCGTTGTTGTTGTTGAGAGAGAT	/5Phos/	/5Phos/GCTCGACTGTGAGAGAATCTCTCTCTTTTCCTCCTCCTCCGTTGTTGTTGTTGAGAGAGATTCTCTCACAGTCGAGC
HB5	lbc30--lbc30	_0030_long	GTCATCACACATCTCT	AGAGATGTGTGATGAC	ATCTCTCTCTTTTCCTCCTCCTCCGTTGTTGTTGTTGAGAGAGAT	/5Phos/	/5Phos/AGAGATGTGTGATGACATCTCTCTCTTTTCCTCCTCCTCCGTTGTTGTTGTTGAGAGAGATGTCATCACACATCTCT

## Sheet: Table S3
Table S3. The result for analysis of similarities (ANOSIM) determined by Mothur.
Comparison	R-value*	P-value
BB-BF-DB-DF-HB-HF	0.775378	<0.001*
BB-BF	0.664	0.009
BB-DB	0.976	0.013
BB-DF	0.908	0.013
BB-HB	1	0.013
BB-HF	0.917778	0.006
BF-DB	0.9	0.005
BF-DF	0.668	0.01
BF-HB	1	0.008
BF-HF	1	0.008
DB-DF	-0.036	0.56
DB-HB	1	0.004
DB-HF	1	0.004
DF-HB	0.884	0.008
DF-HF	0.908	0.013
HB-HF	-0.108	0.742
*Experiment-wise and Pair-wise (Bonferroni) error rates are 0.05 and 0.00333333, respectively.
